# Supplementary material for: Identification and Characterization of a Pepsin- and Chymotrypsin-Resistant Peptide in the α Subunit of the 11S Globulin Legumin from Common Bean (Phaseolus vulgaris L.)
Source: J Agric Food Chem. 2024 Jun 17;72(26):14844–50. doi: 10.1021/acs.jafc.3c08744 (PMC11228969; doi:10.1021/acs.jafc.3c08744)
Supplement: Supplementary file 2 — jf3c08744_si_002.txt [file jf3c08744_si_002.txt]

COM=Project: MALDI 2013-2017\MALDI_2015, Spot Set: MALDI 2013-2017\MALDI_2015\Michelle_040715, Label: L20_1, Spot Id: 295165, Peak List Id: 338689, MS Job Run Id: 15771
504.28015	1290.5356
505.27502	1184.3173
511.27975	1197.0533
515.32324	26551.699
518.30737	948.51556
521.28009	1014.9772
527.31934	752.30347
536.27765	911.77478
537.31512	1031.4535
538.25574	32456.092
543.31116	764.5025
549.2998	576.76935
555.32745	582.80853
566.26538	1167.9376
568.13135	627.84314
570.29059	604.87866
572.34076	1287.2616
595.28381	2737.959
598.32416	723.82831
627.31183	982.96771
634.06464	1273.052
644.34454	71683.133
656.36328	722.0788
666.31805	1577.5371
670.33118	692.86786
672.33826	587.37299
676.375	7736.4243
694.36578	720.89746
701.36505	1652.594
708.39905	2902.5537
717.34198	640.97931
738.39807	911.48621
771.37195	907.96161
778.37665	639.19531
779.41223	842.75006
792.41199	1059.7172
804.47675	5769.6758
810.37946	2173.6812
834.4754	911.71899
836.45453	1126.2633
842.51001	17176.029
849.51532	10730.38
851.48651	180170.38
856.52679	4119.9326
863.48792	1217.766
870.5401	7437.7417
873.45258	2341.6138
879.46722	790.90082
884.55206	673.36224
908.50812	3570.4495
961.52423	4362.9907
983.51898	836.98016
1034.582	851.41815
1045.564	724.90027
1051.5494	7049.4023
1072.5693	699.54718
1083.5017	11223.922
1102.5779	1444.7565
1105.4937	1539.4868
1128.5806	6330.1968
1150.5476	792.70862
1163.5902	1218.911
1207.6213	3847.3413
1261.7169	1443.4526
1375.7594	1184.9044
1424.6782	716.68536
1470.7432	4748.9644
1486.7386	1419.6118
1492.7418	1596.1866
1502.7295	2945.5366
1524.7339	691.66034
1561.8287	584.48694
1576.739	4065.645
1634.7905	3563.4788
1656.7828	575.55048
1762.8877	7004.8081
1766.9038	960.32288
1784.8774	1394.8427
1962.8755	1744.5093
1994.8723	605.83655
2178.1113	1038.187
2271.1199	1455.0018
2272.1099	617.38068
2328.1558	796.91467
2330.1611	12012.476
2334.1597	3493.929
2335.1555	925.63879
2344.1414	1227.1798
2346.157	6595.0898
2351.1448	654.33014
2359.1631	710.16724
2362.1511	20283.4
2374.1453	1465.1044
2378.1406	1617.9174
2391.1582	828.10895
2488.0381	780.76398
2580.2825	943.44708
2612.2791	898.81476
2874.5649	955.76764
2896.5603	1096.0619
COM=Project: MALDI 2013-2017\MALDI_2015, Spot Set: MALDI 2013-2017\MALDI_2015\Michelle_040715, Label: L20_2, Spot Id: 295165, Peak List Id: 338690, MS Job Run Id: 15771
504.3027	1290.5356
505.29761	1184.3173
511.30258	1197.0533
515.34625	26551.699
518.33044	948.51556
521.30328	1014.9772
527.34277	752.30347
536.30145	911.77478
537.33899	1031.4535
538.27966	32456.092
543.33527	764.5025
549.32416	576.76935
555.35205	582.80853
566.29041	1167.9376
568.15643	627.84314
570.31573	604.87866
572.36603	1287.2616
595.31	2737.959
598.35046	723.82831
627.33929	982.96771
634.09235	1273.052
644.37268	71683.133
656.39185	722.0788
666.34705	1577.5371
670.36029	692.86786
672.36749	587.37299
676.40436	7736.4243
694.39587	720.89746
701.39539	1652.594
708.42969	2902.5537
717.37299	640.97931
738.42987	911.48621
771.40509	907.96161
778.41003	639.19531
779.44568	842.75006
792.44592	1059.7172
804.51117	5769.6758
810.41412	2173.6812
834.51099	911.71899
836.49017	1126.2633
842.5459	17176.029
849.55151	10730.38
851.52277	180170.38
856.56323	4119.9326
863.52466	1217.766
870.57709	7437.7417
873.48969	2341.6138
879.50458	790.90082
884.5896	673.36224
908.54657	3570.4495
961.56476	4362.9907
983.56036	836.98016
1034.6254	851.41815
1045.6078	724.90027
1051.5935	7049.4023
1072.6141	699.54718
1083.547	11223.922
1102.6239	1444.7565
1105.5398	1539.4868
1128.6276	6330.1968
1150.5955	792.70862
1163.6385	1218.911
1207.6714	3847.3413
1261.769	1443.4526
1375.8159	1184.9044
1424.7366	716.68536
1470.8032	4748.9644
1486.7994	1419.6118
1492.8027	1596.1866
1502.7909	2945.5366
1524.796	691.66034
1561.8923	584.48694
1576.8032	4065.645
1634.8569	3563.4788
1656.8501	575.55048
1762.959	7004.8081
1766.9752	960.32288
1784.9495	1394.8427
1962.9543	1744.5093
1994.9524	605.83655
2178.1982	1038.187
2271.2102	1455.0018
2272.2004	617.38068
2328.2483	796.91467
2330.2539	12012.476
2334.2524	3493.929
2335.2483	925.63879
2344.2346	1227.1798
2346.2502	6595.0898
2351.2383	654.33014
2359.2568	710.16724
2362.2449	20283.4
2374.2395	1465.1044
2378.2351	1617.9174
2391.2532	828.10895
2488.1367	780.76398
2580.3845	943.44708
2612.3823	898.81476
2874.678	955.76764
2896.6743	1096.0619
COM=Project: MALDI 2013-2017\MALDI_2015, Spot Set: MALDI 2013-2017\MALDI_2015\Michelle_040715, Label: L22_1, Spot Id: 295167, Peak List Id: 338691, MS Job Run Id: 15771
502.28012	11893.257
504.28882	12394.219
512.26801	12337.647
514.25226	11564.081
515.3078	46836.598
520.28992	12540.492
528.29034	11526.639
530.26807	10761.97
532.30988	11382.469
535.30658	9607.208
539.31537	12701.007
546.30988	10337.567
550.10303	10395.87
551.31061	7634.5229
553.32587	9307.6992
558.30774	8169.6563
566.35413	7906.3574
568.11133	24139.305
576.31317	6831.5059
579.31561	6795.3599
581.31262	6552.6367
582.32239	6441.2373
584.33411	8309.8193
598.32471	6347.7993
601.33008	6246.3579
602.34497	6415.9111
608.33472	5662.3882
610.35388	6546.5742
617.0329	43360.41
623.31854	5275.5474
625.34698	5396.4541
629.32208	5787.771
634.04987	6505.8076
637.26886	7115.9341
643.3548	5027.0918
648.35144	6186.248
651.34436	4210.6602
658.34332	4998.9775
659.2771	7437.0371
662.36224	4087.2468
667.29169	4755.792
672.34412	5014.7148
677.36475	3317.551
679.42462	4928.4341
681.38654	4487.1382
687.34924	3703.5029
691.35419	5005.5269
694.37292	3977.136
704.38525	3203.7886
705.36877	2354.5596
708.40833	4615.1255
710.39392	2475.4426
717.3949	2535.6379
723.35101	3300.0762
727.37787	2192.2039
732.38904	3322.5808
735.41553	2099.6816
742.41241	1772.1559
749.40436	3186.6584
760.40527	1914.0902
763.39966	1802.2505
767.42004	1120.9143
796.42212	1573.3334
806.0202	844.31372
825.44934	2005.1469
827.47815	1550.5394
839.46234	1325.1202
842.51001	27383.316
845.08807	3075.8474
851.48047	1293.0352
856.52228	6178.2285
870.53613	14170.589
884.53009	719.2157
907.36078	1623.5294
936.53021	8735.6152
958.51593	887.84314
976.5304	14241.148
1005.5297	2494.9019
1045.564	1103.9224
1064.6086	950.19604
1102.5897	4259.7329
1104.6273	4019.0229
1148.563	1830.4067
1161.6593	2006.412
1163.6233	2570.1912
1164.5703	6213.292
1173.5996	6928.9043
1180.5626	8463.6963
1196.5618	976.25336
1230.6173	924.45221
1421.714	2428.2813
1437.7343	3749.9771
1451.7832	2845.7424
1491.7894	2171.3064
1816.0444	4519.9541
1993.1221	1297.9034
2121.2383	1456.2771
2691.4641	1373.3164
2723.4626	773.47028
2748.4897	1013.8768
COM=Project: MALDI 2013-2017\MALDI_2015, Spot Set: MALDI 2013-2017\MALDI_2015\Michelle_040715, Label: L23, Spot Id: 295168, Peak List Id: 338693, MS Job Run Id: 15771
502.29681	13081.836
504.31195	13050.101
510.28571	11266.806
515.32288	54873.289
520.315	11793.095
524.13965	12441.551
532.33093	11523.603
534.31335	9610.5771
535.3114	10401.261
538.31335	9931.459
539.32996	13065.168
546.3222	10369.723
550.11365	11000.578
552.33423	8580.5576
553.33759	10811.779
554.3316	9115.4434
564.35248	10819.426
568.12689	28282.719
576.32959	7549.6191
578.33105	7613.2212
580.34406	7384.479
582.34381	7232.8457
586.32367	7120.3174
594.34692	8177.3662
601.35602	6077.3018
603.35938	5615.124
606.34241	7949.9023
610.3573	6922.4658
616.37061	6685.5879
617.0462	41450.078
625.35278	6587.5493
628.3396	5431.9653
634.06165	5523.1372
634.38434	6954.4785
637.26923	8569.9248
639.35388	6087.5054
650.38654	6623.041
653.3504	4358.6387
658.35944	5530.7207
659.29492	7428.7417
665.35516	4350.8335
667.30133	5169.4438
676.38013	4483.3208
686.37701	5678.3662
692.38049	4303.2563
693.39917	3914.6804
695.40717	3114.9902
696.39966	4082.8337
702.37567	3302.4094
707.38928	4084.0383
708.39471	2783.4587
713.37567	6162.3037
715.3822	3664.7854
721.39758	2798.896
732.44885	1638.7406
734.41724	2232.6328
742.3985	2089.4109
754.41998	3049.9849
757.43359	2293.7065
764.42065	1954.0348
794.44781	1679.6079
842.51825	32597.877
845.09503	2774.8137
845.5105	1105.7374
850.04956	962.04895
851.49121	1416.2833
856.53534	9058.8477
864.49481	1130.6531
870.54596	16403.961
907.36292	1915.8706
908.37231	945.30591
918.50348	965.09802
936.52429	9961.1758
952.51166	1031.6276
958.50372	2234.3599
976.5318	17259.609
1005.5383	3521.1921
1035.5609	832.54449
1045.5576	1387.452
1054.5835	1268.2344
1102.5787	4375.5635
1104.6285	4763.6636
1148.5439	2566.0098
1161.6409	2421.0127
1163.619	3332.0261
1164.5608	7416.0039
1173.5928	8238.5381
1180.5533	9833.6943
1196.5582	1736.9861
1421.6934	3310.4155
1437.6953	4914.082
1451.7531	3331.1235
1491.751	1812.2166
1815.9797	5668.6367
1944.0643	879.07153
1972.0876	972.55133
1993.0331	1369.9891
2121.1348	1766.205
2691.2993	1237.2495
2723.2947	866.71924
